# Supplementary material for: De Novo Assembly of Plasmodium knowlesi Genomes From Clinical Samples Explains the Counterintuitive Intrachromosomal Organization of Variant SICAvar and kir Multiple Gene Family Members
Source: Front Genet. 2022 May 23;13:855052. doi: 10.3389/fgene.2022.855052 (PMC9169567; doi:10.3389/fgene.2022.855052)
Supplement: Supplementary file 1 [file DataSheet1.zip]

Archive with 14 entries (13 files):
- Suppl Information/
- __MACOSX/._Suppl Information
- Suppl Information/SI_Fig5-8.pdf
- __MACOSX/Suppl Information/._SI_Fig5-8.pdf
- Suppl Information/SI_Fig4b.pdf
- __MACOSX/Suppl Information/._SI_Fig4b.pdf
- Suppl Information/Supplementary Tables .docx
- __MACOSX/Suppl Information/._Supplementary Tables .docx
- Suppl Information/~$SI File.xlsx
- __MACOSX/Suppl Information/._~$SI File.xlsx
- Suppl Information/SI_Fig1-4a.pdf
- __MACOSX/Suppl Information/._SI_Fig1-4a.pdf
- Suppl Information/SI File.xlsx
- __MACOSX/Suppl Information/._SI File.xlsx
