# Supplementary material for: De Novo Assembly of Plasmodium knowlesi Genomes From Clinical Samples Explains the Counterintuitive Intrachromosomal Organization of Variant SICAvar and kir Multiple Gene Family Members
Source: Front Genet. 2022 May 23;13:855052. doi: 10.3389/fgene.2022.855052 (PMC9169567; doi:10.3389/fgene.2022.855052)
Supplement: Supplementary file 1 [file DataSheet1.zip › Suppl Information/SI File.xlsx]

## Sheet: Basic Stats
Type	Number					Size total (kb)					Size mean (bp)
	PKNH	PKNH_noAPI/MIT	StAPkA1H1	sks047	sks048	PKNH	PKNH_noAPI/MIT	StAPkA1H1	sks047	sks048	PKNH	PKNH_noAPI/MIT	StAPkA1H1	sks047	sks048
cds	14865	14770	12106	12895	12939	11718.2	11684.4	7784.33	10073.2	10008.2	788.31	791.09	643.01	781.17	773.49
contig	148	n/a	142	124	99	420.55	n/a	24102.9	23631.8	24532.7	2841.57	n/a	169738	190579	247805
gap	98	n/a	127	109	84	11.38	n/a	288.6	544.9	283.08	116.13	n/a	2272.43	4999.05	3369.95
gene	5489	9287	4463	4944	4964	14297.7	25051.6	9738.68	11745.4	11643.1	2604.79	2697.49	2182.09	2375.7	2345.5
mrna	5327	9181	4385	4886	4904	14248.7	24981.5	9729.77	11738.3	11633.5	2674.81	2721	2218.88	2402.44	2372.26
polypeptide	5339	n/a	5358	5327	5398	2.97	n/a	13316.9	13053.2	13096.7	594.2	n/a	2485.43	2450.39	2426.22
protein_match		n/a	7157	7021	7097	14288	n/a	2854.59	2790.47	2811.08	2676.16	n/a	398.85	397.45	396.09
pseudogene	12	7	973	441	494	39.29	9.85	3593.71	1321.41	1471.33	3274	1406.71	3693.44	2996.39	2978.41
pseudogenic_exon	78	n/a	2976	1106	1309	25.09	n/a	3480.03	1267.23	1411.76	321.73	n/a	1169.36	1145.78	1078.5
pseudogenic_transcript	12	12	973	441	494	39.29	39.29	3593.71	1321.41	1471.33	3274	3274	3693.44	2996.39	2978.41
rrna	52	16	8	7	10	36.96	30.48	2.91	2.92	5.38	710.71	1905.06	364.12	417.14	538.5
snrna	5	5	5	5	5	0.71	0.71	0.72	0.72	0.72	141.2	141.2	144.2	144.2	144.2
trna	70	45	65	46	45	5.25	3.38	5.27	3.48	3.4	75.01	75.13	81.11	75.57	75.58
Total		n/a	38738	37352	37842	55161.7	n/a	78492.1	77494.5	78372.3	1748.61	n/a	2026.23	2074.71	2071.04
/!\Results are rounding to two decimal places
PKNH	refers to the full Plasmodium knowlesi Pain et al reference (2004)
PKNH_noAPI/MIT	refers to the Plasmodium knowlesi Pain et al reference (2004) without its apicoplast and mitochondrial genomes

## Sheet: Full Stats
	PKNH	PKNH_noAPI/MIT	StAPkA1H1	sks047	sks048
Total genes (coding genes + pseudogenes with function + non-coding genes)	5327	5295	5417	5419	5492
Number of coding genes	5327	5295	4385	4886	4904
Number of non-coding genes	N/A	N/A	78	58	60
Gene density (genes per Mb)	N/A	N/A	181.93	206.76	199.9
Overall GC%	38.62	38.62	38.79	38.84	38.91
Coding GC%	N/A	N/A	40.14	40.12	40.12
Number of mrnas	5327	5295	4385	4886	4904
Number of mrnas with utr both sides	N/A	N/A	0	2	0
Number of mrnas with at least one utr	N/A	N/A	16	19	16
Number of cdss	5327	5295	4385	4886	4904
Number of exons	14703	14670	12106	12895	12939
Number of five_prime_utrs	N/A	N/A	12	14	11
Number of three_prime_utrs	N/A	N/A	4	7	5
Number of exon in cds	14703	14670	12106	12895	12939
Number of exon in five_prime_utr	N/A	N/A	12	14	11
Number of exon in three_prime_utr	N/A	N/A	4	7	5
Number of intron in cds	9376	9375	7721	8009	8035
Number of intron in exon	9376	9375	7721	8009	8035
Number gene overlapping	13	5	0	0	0
Number of single exon gene	2466	2435	1913	2304	2283
Number of single exon mrna	2466	2435	1913	2304	2283
mean mrnas per gene	1	1	1	1	1
mean cdss per mrna	1	0.6	1	1	1
mean exons per mrna	2.8	1.6	2.8	2.6	2.6
mean five_prime_utrs per mrna	N/A	N/A	0	0	0
mean three_prime_utrs per mrna	N/A	N/A	0	0	0
mean exons per cds	2.8	2.8	2.8	2.6	2.6
mean exons per five_prime_utr	N/A	N/A	1	1	1
mean exons per three_prime_utr	N/A	N/A	1	1	1
mean introns in cdss per mrna	1.8	1	1.8	1.6	1.6
mean introns in exons per mrna	1.8	1	1.8	1.6	1.6
Total gene length	14248725	24981480	9729774	11738327	11633549
Total mrna length	14248725	24981480	9729774	11738327	11633549
Total cds length	11669187	11644070	7784328	10073203	10008234
Total exon length	11669187	11644070	7790901	10079712	10016376
Total five_prime_utr length	N/A	N/A	6288	4984	7326
Total three_prime_utr length	N/A	N/A	285	1525	816
Total intron length per cds	2588914	2588911	1946594	1666624	1625208
Total intron length per exon	2588914	2588911	1946594	1666624	1625208
mean gene length	2674	2720	2218	2402	2372
mean mrna length	2674	2720	2218	2402	2372
mean cds length	2190	2199	1775	2061	2040
mean exon length	793	793	643	781	774
mean five_prime_utr length	N/A	N/A	524	356	666
mean three_prime_utr length	N/A	N/A	71	217	163
mean cds piece length	793	793	643	781	773
mean five_prime_utr piece length	N/A	N/A	524	356	666
mean three_prime_utr piece length	N/A	N/A	71	217	163
mean intron in cds length	276	276	252	208	202
mean intron in exon length	276	276	252	208	202
Longest gene	32376	32376	32638	32007	32044
Longest mrna	32376	32376	32638	32007	32044
Longest cds	31650	31650	21795	31713	31803
Longest exon	27522	27522	21795	27483	27525
Longest five_prime_utr	N/A	N/A	1516	1797	1738
Longest three_prime_utr	N/A	N/A	116	469	423
Longest cds piece	27522	27522	21795	27483	27525
Longest five_prime_utr piece	N/A	N/A	1516	1797	1738
Longest three_prime_utr piece	N/A	N/A	116	469	423
Longest intron into cds part	21914	21914	26407	26350	4899
Longest intron into exon part	21914	21914	26407	26350	4899
Shortest gene	111	147	147	24	87
Shortest mrna	111	147	147	24	87
Shortest cds	108	108	120	24	87
Shortest exon	1	1	2	2	2
Shortest five_prime_utr	N/A	N/A	100	48	85
Shortest three_prime_utr	N/A	N/A	19	20	27
Shortest cds piece	1	1	2	2	2
Shortest five_prime_utr piece	N/A	N/A	100	48	85
Shortest three_prime_utr piece	N/A	N/A	19	20	27
Shortest intron into cds part	3	52	52	52	48
Shortest intron into exon part	3	52	52	52	48
Number of pseudogenes	12	7	973	441	494
Number of pseudogenic_transcripts	12	12	973	441	494
Number of pseudogenes with function	N/A	N/A	954	417	468
Number gene overlapping	0	0	0	0	0
Number of single exon pseudogene	12	7	973	441	494
mean pseudogenic_transcripts per pseudogene	1	1.7	1	1	1
Total pseudogene length	39288	9847	3593714	1321408	1471333
Total pseudogenic_transcript length	39288	39288	3593714	1321408	1471333
mean pseudogene length	3274	1406	3693	2996	2978
mean pseudogenic_transcript length	3274	3274	3693	2996	2978
Longest pseudogene	10943	2697	31816	17195	22560
Longest pseudogenic_transcript	10943	10943	31816	17195	22560
Shortest pseudogene	464	464	299	304	306
Shortest pseudogenic_transcript	464	464	299	304	306
Number of rrna genes	52	16	8	7	10
Number of rrnas	52	16	8	7	10
Number gene overlapping	2	0	0	0	0
Number of single exon gene	52	16	8	7	10
mean rrnas per gene	1	1	1	1	1
Total gene length	36957	30481	2913	2920	5385
Total rrna length	36957	30481	2913	2920	5385
mean gene length	710	1905	364	417	538
mean rrna length	710	1905	364	417	538
Longest gene	5954	5954	1946	2116	2161
Longest rrna	5954	5954	1946	2116	2161
Shortest gene	21	119	119	119	119
Shortest rrna	21	119	119	119	119
Number of snrna genes	5	5	5	5	5
Number of snrnas	5	5	5	5	5
Number gene overlapping	0	0	0	0	0
Number of single exon gene	5	5	5	5	5
mean snrnas per gene	1	1	1	1	1
Total gene length	706	706	721	721	721
Total snrna length	706	706	721	721	721
mean gene length	141	141	144	144	144
mean snrna length	141	141	144	144	144
Longest gene	200	200	200	200	200
Longest snrna	200	200	200	200	200
Shortest gene	108	108	108	108	108
Shortest snrna	108	108	108	108	108
Number of trna genes	70	45	65	46	45
Number of trnas	70	45	65	46	45
Number gene overlapping	0	0	0	0	0
Number of single exon gene	70	45	65	46	45
mean trnas per gene	1	1	1	1	1
Total gene length	5251	3381	5272	3476	3401
Total trna length	5251	3381	5272	3476	3401
mean gene length	75	75	81	75	75
mean trna length	75	75	81	75	75
Longest gene	91	90	101	87	87
Longest trna	91	90	101	87	87
Shortest gene	71	71	71	71	71
Shortest trna	71	71	71	71	71

## Sheet: Pseudogenes
Table 1: Number of pseudogenes presnet in the complete and annotated clinical isolates (sks047 and sks048) in comparison to the experimental lines.
The number of pseudogenes for the complete PKNH reference genome as well as the PKNH genome without the organellar sequences of the mitochondria and apicoplast are also provided
	PKNH	PKNH_noAPI/MIT	StAPkA1H1	sks047	sks048
Number of pseudogenes	12	7	973	441	494
Number of pseudogenic_transcripts	12	12	973	441	494
Number of pseudogenes with function	N/A	N/A	954	417	468
Number gene overlapping	0	0	0	0	0
Number of single exon pseudogene	12	7	973	441	494
mean pseudogenic_transcripts per pseudogene	1	1.7	1	1	1
Total pseudogene length	39288	9847	3593714	1321408	1471333
Total pseudogenic_transcript length	39288	39288	3593714	1321408	1471333
mean pseudogene length	3274	1406	3693	2996	2978
mean pseudogenic_transcript length	3274	3274	3693	2996	2978
Longest pseudogene	10943	2697	31816	17195	22560
Longest pseudogenic_transcript	10943	10943	31816	17195	22560
Shortest pseudogene	464	464	299	304	306
Shortest pseudogenic_transcript	464	464	299	304	306

## Sheet: rRNAs
Table 1: Number of rRNAs presnet in the complete and annotated clinical isolates (sks047 and sks048) in comparison to the experimental lines.
The number of rRNAs for the complete PKNH reference genome as well as the PKNH genome without the organellar sequences of the mitochondria and apicoplast are also provided
	PKNH	PKNH_noAPI/MIT	StAPkA1H1	sks047	sks048
Number of rrna genes	52	16	8	7	10
Number of rrnas	52	16	8	7	10
Number gene overlapping	2	0	0	0	0
Number of single exon gene	52	16	8	7	10
mean rrnas per gene	1	1	1	1	1
Total gene length	36957	30481	2913	2920	5385
Total rrna length	36957	30481	2913	2920	5385
mean gene length	710	1905	364	417	538
mean rrna length	710	1905	364	417	538
Longest gene	5954	5954	1946	2116	2161
Longest rrna	5954	5954	1946	2116	2161
Shortest gene	21	119	119	119	119
Shortest rrna	21	119	119	119	119

## Sheet: snRNA
Table 1: Number of snRNAs presnet in the complete and annotated clinical isolates (sks047 and sks048) in comparison to the experimental lines.
The number of snRNAs for the complete PKNH reference genome as well as the PKNH genome without the organellar sequences of the mitochondria and apicoplast are also provided
	PKNH	PKNH_noAPI/MIT	StAPkA1H1	sks047	sks048
Number of snrna genes	5	5	5	5	5
Number of snrnas	5	5	5	5	5
Number gene overlapping	0	0	0	0	0
Number of single exon gene	5	5	5	5	5
mean snrnas per gene	1	1	1	1	1
Total gene length	706	706	721	721	721
Total snrna length	706	706	721	721	721
mean gene length	141	141	144	144	144
mean snrna length	141	141	144	144	144
Longest gene	200	200	200	200	200
Longest snrna	200	200	200	200	200
Shortest gene	108	108	108	108	108
Shortest snrna	108	108	108	108	108

## Sheet: tRNAs
Table 1: Number of tRNAs presnet in the complete and annotated clinical isolates (sks047 and sks048) in comparison to the experimental lines.
The number of tRNAs for the complete PKNH reference genome as well as the PKNH genome without the organellar sequences of the mitochondria and apicoplast are also provided
	PKNH	PKNH_noAPI/MIT	StAPkA1H1	sks047	sks048
Number of trna genes	70	45	65	46	45
Number of trnas	70	45	65	46	45
Number gene overlapping	0	0	0	0	0
Number of single exon gene	70	45	65	46	45
mean trnas per gene	1	1	1	1	1
Total gene length	5251	3381	5272	3476	3401
Total trna length	5251	3381	5272	3476	3401
mean gene length	75	75	81	75	75
mean trna length	75	75	81	75	75
Longest gene	91	90	101	87	87
Longest trna	91	90	101	87	87
Shortest gene	71	71	71	71	71
Shortest trna	71	71	71	71	71

## Sheet: BUSCO
BUSCO was carried out on BUSCO version 5 with plasmodium_odb10 with 3642 total BUSCOs
Table 1: The percentage BUSCO completeness for the complete PKNH reference genome -- including all organellar sequences
	PKNH Reference Assembly Completeness (%)
Complete BUSCOs	97.6
Complete and Single Copy BUSCOs	97.3
Complete and Duplicated BUSCOs	0.3
Fragmented BUSCOs	0.5
Missing BUSCOs	1.9
Table 2: The percentage BUSCO completeness corresponding to each isolate at different stages of polishing and correction
	Raw de novo Assembly Completeness (%)			Medaka Corrected Assembly Completeness (%)			Pilon Corrected Assembly Completeness (%)			Annotated and Complete Genome Completeness (%)
	StAPkA1H1	sks047	sks048	StAPkA1H1	sks047	sks048	StAPkA1H1	sks047	sks048	PKNH	PKA1H1	StAPkA1H1	sks047	sks048
Complete BUSCOs	68.6	67.2	68.8	89.7	85.5	85.9	N/A	95.9	95.7	97.6	94.4	89.5	95.9	95.6
Complete and Single Copy BUSCOs	68.5	67	68.6	89.5	85.4	85.7	N/A	95.7	95.4	97.3	94.1	89.3	95.6	95.3
Complete and Duplicated BUSCOs	0.1	0.2	0.2	0.2	0.1	0.2	N/A	0.2	0.3	0.3	0.3	0.2	0.3	0.3
Fragmented BUSCOs	19.4	19.8	19.8	6.3	9.2	9.4	N/A	1.7	2.1	0.5	2.1	6.3	1.7	2.2
Missing BUSCOs	12	13	11.4	4	5.3	4.7	N/A	2.4	2.2	1.9	3.5	4.2	2.4	2.2
Table 3: The number of BUSCO orthologs corresponding to each isolate at different stages of polishing and correction
	Raw de novo Assembly Completeness			Medaka Corrected Assembly Completeness (%)			Pilon Corrected Assembly Completeness (%)			Annotated and Complete Genome Completeness (%)
	StAPkA1H1	sks047	sks048	StAPkA1H1	sks047	sks048	StAPkA1H1	sks047	sks048	PKNH	PKA1H1	StAPkA1H1	sks047	sks048
Complete BUSCOs	2500	2446	2507	3264	3114	3129	N/A	3494	3484	3554	3438	3259	3493	3482
Complete and Single Copy BUSCOs	2495	2439	2499	3258	3109	3120	N/A	3485	3473	3544	3428	3253	3483	3472
Complete and Duplicated BUSCOs	5	7	8	6	5	9	N/A	9	11	10	10	6	10	10
Fragmented BUSCOs	708	720	722	229	335	344	N/A	62	78	18	78	229	63	79
Missing BUSCOs	434	476	413	149	193	169	N/A	86	80	70	126	154	86	81
Total BUSCOs searched	3642	3642	3642	3642	3642	3642	3642	3642	3642	3642	3642	3642	3642	3642

## Sheet: QUAST
	Raw de novo assembly			Medaka corrected assembly			Pilon corrected assembly			Masked Assembly			Annotated Genome
Assembly	StAPkA1H1	sks047	sks048	StAPkA1H1	sks047	sks048	StAPkA1H1	sks047	sks048	StAPkA1H1	sks047	sks048	StAPkA1H1	sks047	sks048
# contigs (>= 0 bp)	73	100	74	111	116	94	N/A	116	94	105	113	92	15	15	15
# contigs (>= 1000 bp)	71	100	74	83	105	85	N/A	105	85	79	103	83	15	15	15
# contigs (>= 5000 bp)	66	94	73	68	94	76	N/A	94	76	67	94	74	15	15	15
# contigs (>= 10000 bp)	63	84	69	62	84	72	N/A	84	72	61	84	71	15	15	15
# contigs (>= 25000 bp)	52	62	64	54	62	66	N/A	62	66	53	62	65	15	15	15
# contigs (>= 50000 bp)	47	57	57	49	57	58	N/A	57	58	49	57	58	15	15	15
Total length (>= 0 bp)	24153685	23573757	24495376	24144418	23626708	24561665	N/A	23638918	24573277	24102858	23631786	24532666	24391456	24176682	24815742
Total length (>= 1000 bp)	24151986	23573757	24495376	24132165	23622351	24557670	N/A	23634561	24569301	24092128	23627687	24528690	24391456	24176682	24815742
Total length (>= 5000 bp)	24141905	23556446	24492512	24100208	23594044	24537798	N/A	23606230	24549417	24066957	23606230	24508806	24391456	24176682	24815742
Total length (>= 10000 bp)	24119784	23485894	24460275	24056289	23520057	24505974	N/A	23532245	24517608	24023038	23532245	24483133	24391456	24176682	24815742
Total length (>= 25000 bp)	23917426	23098921	24368328	23904206	23148222	24408645	N/A	23161151	24420238	23870955	23161151	24385763	24391456	24176682	24815742
Total length (>= 50000 bp)	23724669	22936530	24101961	23715234	22986914	24114384	N/A	22999901	24125928	23715234	22999901	24125928	24391456	24176682	24815742
# contigs	66	97	73	70	98	77	N/A	98	77	69	97	75	15	15	15
Largest contig	2015618	1753326	2230719	2020469	1760393	2238890	N/A	1761467	2240008	2020469	1761467	2240008	3237429	3225619	3218385
Total length	24141905	23567216	24492512	24106704	23610069	24542777	N/A	23622278	24554415	24073453	23618064	24513804	24391456	24176682	24815742
Reference length	24395979	24395979	24395979	24395979	24395979	24395979	N/A	24395979	24395979	24395979	24395979	24395979	24395979	24395979	24395979
GC (%)	38.81	38.89	38.89	38.76	38.85	38.87	N/A	38.84	38.87	38.79	38.84	38.91	38.79	38.84	38.91
Reference GC (%)	38.62	38.62	38.62	38.62	38.62	38.62	N/A	38.62	38.62	38.62	38.62	38.62	38.62	38.62	38.62
N50	688328	555528	816993	690944	556181	782168	N/A	556526	782439	690944	556526	782439	2132014	2085900	2207148
NG50	688328	546367	816993	690944	556181	782168	N/A	556526	782439	690944	556526	782439	2132014	2085900	2207148
N75	341729	301745	310089	342277	302775	310879	N/A	302933	311011	342277	302933	311011	1485572	1482946	1135774
NG75	338293	284618	310089	338914	285788	310879	N/A	285959	311011	338914	285959	311011	1485572	1122292	1531381
L50	11	13	12	11	13	12	N/A	13	12	11	13	12	5	5	5
LG50	11	14	12	11	13	12	N/A	13	12	11	13	12	5	5	5
L75	24	26	25	24	26	25	N/A	26	25	24	26	25	8	8	9
LG75	25	28	25	25	28	25	N/A	28	25	25	28	25	8	9	8
# misassemblies	90	48	40	83	47	41	N/A	52	41	81	52	39	37	44	53
# misassembled contigs	41	29	24	34	29	27	N/A	30	27	33	30	26	10	12	13
Misassembled contigs length	16978175	16265271	15311564	13875650	16190411	16043624	N/A	16331933	16051050	13842399	16331933	16016575	16366715	22075110	23583133
# local misassemblies	128	375	474	103	325	398	N/A	334	369	103	333	368	95	340	365
# scaffold gap ext. mis.	0	0	0	0	0	0	N/A	0	0	0	0	0	0	2	1
# scaffold gap loc. mis.	1	0	0	0	0	0	N/A	0	0	0	0	0	35	37	31
# possible TEs	14	14	14	18	14	16	N/A	14	16	18	14	16	30	28	18
# unaligned mis. contigs	4	5	4	4	5	2	N/A	5	3	4	5	3	1	1	1
# unaligned contigs	1 + 56 part	33 + 63 part	13 + 58 part	1 + 57 part	32 + 64 part	16 + 59 part	N/A	31 + 65 part	16 + 59 part	1 + 56 part	31 + 65 part	16 + 59 part	0 + 15 part	0 + 15 part	0 + 15 part
Unaligned length	555247	3651089	4471184	446188	3344717	4182734	N/A	3321043	4118789	445190	3321043	4118789	468246	3319717	4136574
Genome fraction (%)	96.236	81.966	82.378	96.546	83.164	83.556	N/A	83.241	83.82	96.435	83.224	83.67	96.447	83.296	83.673
Duplication ratio	1.005	0.996	0.997	1.005	0.999	0.999	N/A	1	1	1.005	1	1	1.017	1.027	1.014
# N's per 100 kbp	0.41	0	0	0	0	0	N/A	0	0	0	0	0	1183.19	2253.81	1140.71
# mismatches per 100 kbp	75.57	1764.61	1817.07	41.66	1753.69	1838.17	N/A	1750.23	1831.52	41.7	1750.58	1834.31	43.16	1745.38	1830.39
# indels per 100 kbp	274.97	347.24	360.53	108.8	241.53	246.08	N/A	209.2	221.26	108.91	209.25	221.62	109.44	209.55	221.55
# genomic features	30264 + 397 part	25858 + 1814 part	26011 + 1945 part	30358 + 370 part	26363 + 1568 part	26548 + 1700 part	N/A	26422 + 1531 part	26691 + 1603 part	30171 + 358 part	26330 + 1527 part	26378 + 1603 part	30176 + 354 part	26364 + 1521 part	26375 + 1603 part
Largest alignment	1404594	1269160	1013281	1409337	1290066	1021174	N/A	1293075	1020792	1409337	1293075	1020792	3085431	1816934	1498107
Total aligned length	23575148	19915837	20019507	23651581	20264514	20358534	N/A	20300435	20434113	23619328	20296221	20394796	23634173	20311740	20407666
NA50	513117	286595	292371	520175	288234	301548	N/A	288913	302372	520175	288913	302372	1421865	631135	449182
NGA50	513117	271946	292948	520175	287903	301548	N/A	287165	302372	520175	287165	302372	1421865	631135	449182
NA75	306678	128303	108081	312357	135043	132894	N/A	135235	135524	312357	135235	135524	847438	276697	224738
NGA75	289993	100347	125676	312357	120476	135461	N/A	121803	142085	312357	121803	142085	847438	264615	225752
LA50	14	24	26	14	23	25	N/A	23	25	14	23	25	7	14	17
LGA50	14	25	25	14	24	25	N/A	24	25	14	24	25	7	14	17
LA75	30	55	58	30	53	56	N/A	53	55	30	53	55	13	26	37
LGA75	31	61	57	30	57	55	N/A	57	54	30	57	54	13	27	36

## Sheet: Assembly-stats
"Alignment" refers to reads that did not map to the human reference genome and thus was taken forward for DeNovo Assembly
Cultured_Pk
	Adapter Removed		Alignment		Assembly		Cleaned Assembly		Racon Iteration 4		Medaka		Pilon		API		MIT		RepeatMasked		RagTag
		Number of reads		Number of reads		Number of reads		Number of reads		Number of reads		Number of reads		Number of reads		Number of reads		Number of reads		Number of reads		Number of reads
Total bp	6170266063	N/A	5507420672	N/A	24153685	N/A	24153685	N/A	24262147	N/A	24144418	N/A	N/A	N/A	35485	N/A	6075	N/A	24102858	N/A	24385856	N/A
Total reads	1340355	N/A	1200976	N/A	73	N/A	73	N/A	73	N/A	111	N/A	N/A	N/A	2	N/A	4	N/A	105	N/A	71	N/A
Average	4603.46	N/A	4585.79	N/A	330872	N/A	330872	N/A	332358	N/A	217517	N/A	N/A	N/A	17742.5	N/A	1518.75	N/A	229551	N/A	343463	N/A
Max	104604	N/A	104604	N/A	2015618	N/A	2015618	N/A	2029060	N/A	2020469	N/A	N/A	N/A	33251	N/A	2767	N/A	2020469	N/A	3237429	N/A
N50	9724	185958	9459	170947	688328	11	688328	11	694455	11	690944	11	N/A	N/A	33251	1	1785	2	690944	11	1896268	5
N60	7682	257355	7493	236359	510420	16	510420	16	525272	15	520665	15	N/A	N/A	33251	1	1785	2	520665	15	1485572	7
N70	5842	349369	5719	320441	360207	21	360207	21	362796	21	361014	21	N/A	N/A	33251	1	1785	2	361014	21	1422731	8
N80	4137	474390	4064	434207	326159	28	326159	28	327125	28	325830	28	N/A	N/A	33251	1	821	3	325830	28	1061561	11
N90	2395	667614	2377	608878	279468	36	279468	36	280900	36	242858	37	N/A	N/A	33251	1	702	4	250854	36	876996	13
N100	1	1340355	2	1200976	745	73	745	73	171	73	121	111	N/A	N/A	2234	2	702	4	121	105	121	71
sks 047
	Adapter Removed		Alignment		Assembly		Cleaned Assembly		Racon Iteration 4		Medaka		Pilon		API		MIT		RepeatMasked		RagTag
		Number of reads		Number of reads		Number of reads		Number of reads		Number of reads		Number of reads		Number of reads		Number of reads		Number of reads		Number of reads		Number of reads
Total bp	3995537758	N/A	1732422152	N/A	23573757	N/A	23573757	N/A	23745279	N/A	23626708	N/A	23638918	N/A	0	N/A	7132	N/A	23631786	N/A	24171282	N/A
Total reads	1215835	N/A	527238	N/A	100	N/A	100	N/A	100	N/A	116	N/A	116	N/A	0	N/A	3	N/A	113	N/A	69	N/A
Average	3286.25	N/A	3285.84	N/A	235738	N/A	235738	N/A	237453	N/A	203679	N/A	203784	N/A	0	N/A	2377.33	N/A	209131	N/A	350308	N/A
Max	68953	N/A	65406	N/A	1753326	N/A	1753326	N/A	1769181	N/A	1760393	N/A	1761467	N/A	0	N/A	4214	N/A	1761467	N/A	3225619	N/A
N50	5929	197053	6035	84961	555528	13	555528	13	559049	13	556181	13	556526	13	0	0	4214	1	556526	13	2085900	5
N60	4703	272784	4798	117189	501840	17	501840	17	505356	17	503109	17	503425	17	0	0	2660	2	503425	17	1864682	6
N70	3615	369665	3690	158315	384541	23	384541	23	386833	23	383357	23	383549	23	0	0	2660	2	383549	23	1482946	8
N80	2612	499285	2664	213355	275461	30	275461	30	277664	30	276278	30	276450	30	0	0	2660	2	276450	30	1036725	10
N90	1606	692063	1623	295620	166124	41	166124	41	167221	41	166299	41	166387	41	0	0	2660	2	166387	41	851298	12
N100	1	1215835	2	527238	1144	100	1144	100	258	100	114	116	114	116	0	0	258	3	114	113	114	69

## Sheet: Qualimap
	StAPkA1H1	sks047	sks048
Reference Size	24359384	24359384	24359384
Number of reads	15	15	15
Mapped reads	15 / 100%	15 / 100%	15 / 100%
Unmapped reads	0 / 0%	0 / 0%	0 / 0%
Mapped paired reads	0 / 0%	0 / 0%	0 / 0%
Secondary alignments	12	30	29
Supplementary alignments	272 / 1813.33%	774 / 5160%	855 / 5700%
Read min/max/mean length	0 / 3,237,429 / 2,626,265	0 / 3,225,619 / 2,853,698.2	0 / 3,218,385 / 2,906,000.47
Duplicated reads (estimated)	9 / 60%	13 / 86.67%	3 / 20%
Duplication rate	0.0324	0.0116	0.0012
Clipped reads	287 / 1913.33%	789 / 5260%	870 / 5800%
Number/percentage of A's	7,199,975 / 30.56%	6,243,421 / 30.46%	6,252,213 / 30.46%
Number/percentage of C's	4,570,775 / 19.4%	3,994,408 / 19.49%	3,996,273 / 19.47%
Number/percentage of T's	7,242,043 / 30.74%	6,280,548 / 30.64%	6,291,559 / 30.66%
Number/percentage of G's	4,544,654 / 19.29%	3,980,721 / 19.42%	3,983,305 / 19.41%
Number/percentage of N's	104 / 0%	1 / 0%	0 / 0%
GC Percentage	0.3869	0.389	0.3888
Mean Coverage	0.9701	0.8494	0.8496
Coverage standard deviation	0.2069	0.3718	0.3651
Mean Mapping Quality	59.36	55.98	55.94
General error rate	0.0067	0.0313	0.0322
Insertions	4824	18657	21445
Mapped reads with at least one insertion	13.7333	45.9333	50.2667
Deletions	20988	25484	25071
Mapped reads with at least one deletion	14.4667	45.6	51
Homopolymer indels	0.7789	0.5034	0.4915
Chromosome stats	Length	Mapped bases			Mean Coverage			Standard Deviation
		StAPkA1H1	sks047	sks048	StAPkA1H1	sks047	sks048	StAPkA1H1	sks047	sks048
PKNH_00_v2	420552	140214	552	286	0.3334	0.0013	0.0007	0.542	0.0362	0.0261
PKNH_01_v2	880986	849020	768032	774280	0.9637	0.8718	0.8789	0.1949	0.3435	0.3352
PKNH_02_v2	728134	732071	610946	608626	1.0054	0.8391	0.8359	0.1473	0.381	0.3769
PKNH_03_v2	1030967	993239	828886	824456	0.9634	0.804	0.7997	0.1997	0.4122	0.4057
PKNH_04_v2	1125182	1097218	952418	958360	0.9751	0.8465	0.8517	0.1783	0.3724	0.3628
PKNH_05_v2	741125	729781	588966	589570	0.9847	0.7947	0.7955	0.1606	0.4106	0.4116
PKNH_06_v2	1063895	1064154	893588	899054	1.0002	0.8399	0.8451	0.1494	0.376	0.3713
PKNH_07_v2	1522165	1498934	1347142	1352239	0.9847	0.885	0.8884	0.1317	0.3304	0.3239
PKNH_08_v2	1888040	1836838	1522582	1519324	0.9729	0.8064	0.8047	0.1717	0.403	0.4014
PKNH_09_v2	2162603	2105023	1903604	1912367	0.9734	0.8802	0.8843	0.2155	0.3352	0.3286
PKNH_10_v2	1481301	1448850	1283704	1265744	0.9781	0.8666	0.8545	0.1843	0.3795	0.3633
PKNH_11_v2	2356946	2342468	1957874	1953574	0.9939	0.8307	0.8289	0.1751	0.3866	0.3822
PKNH_12_v2	3155749	3107112	2904807	2906277	0.9846	0.9205	0.9209	0.1609	0.2836	0.2849
PKNH_13_v2	2563645	2525063	2255769	2262073	0.985	0.8799	0.8824	0.1499	0.3447	0.3311
PKNH_14_v2	3238094	3160166	2871466	2870480	0.9759	0.8868	0.8865	0.2007	0.3416	0.3256
